# Supplementary material for: Reduced Photosynthetic Efficiency of Tilia (Tilia tomentosa) Exposed to Radio Frequency Electromagnetic Field (RF-EMF)—JIP-Test Analysis
Source: Plants (Basel). 2026 Jun 12;15(12):1824. doi: 10.3390/plants15121824 (PMC13306421; doi:10.3390/plants15121824)
Supplement: Supplementary file 1 [file plants-15-01824-s001.zip]

Archive with 1 entries (1 files):
- plants-4329600-supplementary.pdf
